# Supplementary material for: Echocardiographic characterization and markers of cardiovascular risk in adults with sickle cell disease in a Colombian tertiary referral centre: A cross-sectional study
Source: PLoS One. 2026 Jun 16;21(6):e0348383. doi: 10.1371/journal.pone.0348383 (PMC13271432; doi:10.1371/journal.pone.0348383)
Supplement: S2 Dataset — (XLSX) [file pone.0348383.s002.xlsx]

## Sheet: README
S2 Dataset — Echocardiographic characterization of adults with sickle cell disease
Hospital Universitario del Valle, Cali, Colombia. Cross-sectional study, 2022–2024.
Manuscript: PONE-D-26-18282 — PLOS ONE
CONTENTS
README	this sheet
Data dictionary	variable definitions, units, and codes
Data	individual-level data for the 57 patients
Code legends	coding for categorical variables
METHODOLOGICAL NOTE ON MISSING DATA
	Missing data were NOT imputed. Empty cells indicate that the parameter could not be obtained for that patient.
	Each statistic must be calculated over the number of cases with available data (per-variable denominator listed below).
RECORD OF CORRECTIONS APPLIED TO THIS DATASET VERSION
1.	BSA of patient code 31: recalculated using DuBois formula (weight 54 kg, height 165 cm). Previous value 1.610 → corrected to 1.586 m².
2.	Duplicate LAVi column: the database contained two identical columns (indexed LA volume). Consolidated into a single column. Patient code 11 has no LAV measurement; retained as missing data.
3.	Calculated columns: converted from formula to value for portability.
AVAILABLE-CASE DENOMINATOR (n with available data) PER VARIABLE — TOTAL 57 PATIENTS
Variable	n with data	Missing
ID	57	0
AGE	57	0
SEX	57	0
WEIGHT	48	9
HEIGHT	47	10
BMI	47	10
BSA	54	3
GENOTYPE	55	2
VOC_30D	56	1
HB	55	2
CREA	50	7
NT_PROBNP	17	40
NYHA	51	6
HU	54	3
LVEDD	57	0
LVESD	57	0
IVS	57	0
PWT	57	0
RWT	57	0
LVM	57	0
LVMI	53	4
LV_GEOM	57	0
LVEDV	40	17
LVESV	40	17
LVEDVi	42	15
LVESVi	42	15
SV	43	14
LAD	40	17
LAV	51	6
LAVi	54	3
RAV	48	9
RAVi	51	6
AO_ROOT	57	0
LVOT_D	50	7
S_TDI_RV	37	20
TAPSE	56	1
LVEF	51	6
GLS	8	49
E_WAVE	53	4
A_WAVE	52	5
E_A_RATIO	53	4
E_LAT	31	26
E_SEP	35	22
E_PRIME_AVG	35	22
E_E_PRIME	35	22
TRV_MAX	36	21
DD_GRADE	56	1
AR	57	0
AS	57	0
MR	57	0
MS	57	0
TR	57	0
IVC_D	55	2
IVC_COLLAPSE	1	56
RAP	57	0
PASP	36	21
GRAD_RV_RA	36	21
PAT_PULM	48	9
V_PULM_MAX	29	28

## Sheet: Data dictionary
Section	Variable	Short name	Type	Unit / Values	Description
Demographics	Patient ID	ID	Numeric	Positive integer	Unique identifier
Demographics	Age (years)	AGE	Numeric	0–100	Age in years
Demographics	Sex	SEX	Categorical	1=Male, 2=Female	Biological sex
Demographics	Weight (kg)	WEIGHT	Numeric	20–200	kg (2 decimals)
Demographics	Height (cm)	HEIGHT	Numeric	80–220	cm (1–2 decimals)
Demographics	BMI (kg/m²)	BMI	Calculated	WEIGHT/(HEIGHT/100)²	Body mass index
Demographics	BSA (m²)	BSA	Calculated	0.007184×WEIGHT^0.425×HEIGHT^0.725	Body surface area (DuBois)
Demographics	SCD genotype	GENOTYPE	Categorical	1=SS, 2=SC, 3=Sβ+, 4=Sβ0, 5=Other	Haemoglobinopathy
Clinical	Vaso-occlusive crisis <30 d	VOC_30D	Categorical	0=No, 1=Yes	Recent event
Clinical	Haemoglobin (g/dL)	HB	Numeric	4–20	Lab closest to echo
Clinical	Creatinine (mg/dL)	CREA	Numeric	0.4–5	Renal function
Clinical	NT-proBNP (pg/mL)	NT_PROBNP	Numeric	0–10000	Biomarker
Clinical	Dyspnoea (NYHA)	NYHA	Categorical	I, II, III, IV	Functional class
Clinical	Hydroxyurea	HU	Categorical	0=No, 1=Yes, 9=Unknown	Treatment
LV structure	LV end-diastolic diameter (mm)	LVEDD	Numeric	30–75	LV end-diastolic diameter
LV structure	LV end-systolic diameter (mm)	LVESD	Numeric	15–60	LV end-systolic diameter
LV structure	Interventricular septum (mm)	IVS	Numeric	6–18	Septal thickness
LV structure	Posterior wall (mm)	PWT	Numeric	6–18	Posterior wall thickness
LV structure	Relative wall thickness	RWT	Calculated	(2×PWT)/LVEDD	Relative wall thickness
LV structure	LV mass (g)	LVM	Calculated	Devereux formula	LV mass
LV structure	LV mass index (g/m²)	LVMI	Calculated	LVM/BSA	LV mass index
LV structure	LV geometry	LV_GEOM	Categorical	1=Normal, 2=Concentric remodelling, 3=Concentric hypertrophy, 4=Eccentric hypertrophy	Per LVMI and RWT
LV structure	LV end-diastolic volume (mL)	LVEDV	Numeric	50–220	LV end-diastolic volume
LV structure	LV end-systolic volume (mL)	LVESV	Numeric	10–150	LV end-systolic volume
LV structure	Indexed LVEDV (mL/m²)	LVEDVi	Calculated	LVEDV/BSA	Indexed
LV structure	Indexed LVESV (mL/m²)	LVESVi	Calculated	LVESV/BSA	Indexed
LV structure	Stroke volume (mL)	SV	Calculated	LVEDV − LVESV	Stroke volume
LV structure	LA diameter (mm)	LAD	Numeric	mm	LA anteroposterior diameter
LV structure	LA volume (mL)	LAV	Numeric	18–90	LA volume
LV structure	Indexed LA volume (mL/m²)	LAVi	Calculated	LAV/BSA	Indexed
LV structure	RA volume (mL)	RAV	Numeric	18–90	RA volume
LV structure	Indexed RA volume (mL/m²)	RAVi	Calculated	RAV/BSA	Indexed
LV structure	Aortic root (mm)	AO_ROOT	Numeric	mm	Sinus of Valsalva
LV structure	LVOT diameter (mm)	LVOT_D	Numeric	15–25	LV outflow tract
Systolic function	RV S' TDI (cm/s)	S_TDI_RV	Numeric	6–18	Tricuspid annular S′
Systolic function	TAPSE (mm)	TAPSE	Numeric	10–30	RV function
Systolic function	LVEF (%)	LVEF	Numeric	10–80	LV ejection fraction
Systolic function	LV GLS (%)	GLS	Numeric	-10 to -25	Global longitudinal strain
Diastolic function	E wave (m/s)	E_WAVE	Numeric	0.3–1.5	Mitral inflow
Diastolic function	A wave (m/s)	A_WAVE	Numeric	0.2–1.2	Mitral inflow
Diastolic function	E/A ratio	E_A_RATIO	Calculated	E_WAVE/A_WAVE	E/A ratio
Diastolic function	e' lateral (m/s)	E_LAT	Numeric	0.04–0.15	Lateral TDI
Diastolic function	e' septal (m/s)	E_SEP	Numeric	0.04–0.15	Septal TDI
Diastolic function	e' average (m/s)	E_PRIME_AVG	Calculated	AVG(E_LAT, E_SEP)	Average
Diastolic function	Average E/e'	E_E_PRIME	Calculated	E_WAVE/E_PRIME_AVG	Ratio
Diastolic function	Diastolic dysfunction grade	DD_GRADE	Categorical	0=Normal, 1=I, 2=II, 3=III	ASE 2016
Valvular	Aortic regurgitation	AR	Ordinal	0=No, 1=Mild, 2=Moderate, 3=Severe	Severity
Valvular	Aortic stenosis	AS	Ordinal	0=No, 1=Mild, 2=Moderate, 3=Severe	Severity
Valvular	Mitral regurgitation	MR	Ordinal	0=No, 1=Mild, 2=Moderate, 3=Severe	Severity
Valvular	Mitral stenosis	MS	Ordinal	0=No, 1=Mild, 2=Moderate, 3=Severe	Severity
Valvular	Tricuspid regurgitation	TR	Ordinal	0=No, 1=Mild, 2=Moderate, 3=Severe	Severity
Haemodynamics	Peak TR velocity (m/s)	TRV_MAX	Numeric	1.5–5.0	For PASP
Haemodynamics	IVC diameter (mm)	IVC_D	Numeric	mm	IVC in expiration
Haemodynamics	IVC collapse (%)	IVC_COLLAPSE	Numeric	%	Inspiratory collapse
Haemodynamics	RA pressure (mmHg)	RAP	Calculated	mmHg	Estimated from IVC
Haemodynamics	Estimated PASP (mmHg)	PASP	Calculated	4×TRV_MAX² + RAP	Pulmonary artery systolic pressure
Haemodynamics	RV–RA gradient (mmHg)	GRAD_RV_RA	Calculated	4×TRV_MAX²	Gradient
Haemodynamics	Pulmonary acceleration time (ms)	PAT_PULM	Numeric	ms	PW RV outflow
Haemodynamics	Peak pulmonary velocity (m/s)	V_PULM_MAX	Numeric	m/s	PW pulmonary

## Sheet: Data
ID	AGE	SEX	WEIGHT	HEIGHT	BMI	BSA	GENOTYPE	VOC_30D	HB	CREA	NT_PROBNP	NYHA	HU	LVEDD	LVESD	IVS	PWT	RWT	LVM	LVMI	LV_GEOM	LVEDV	LVESV	LVEDVi	LVESVi	SV	LAD	LAV	LAVi	RAV	RAVi	AO_ROOT	LVOT_D	S_TDI_RV	TAPSE	LVEF	GLS	E_WAVE	A_WAVE	E_A_RATIO	E_LAT	E_SEP	E_PRIME_AVG	E_E_PRIME	TRV_MAX	DD_GRADE	AR	AS	MR
1	44	2	92	170	31.834	2.033								51	35	8	9	0.353	151.842	74.703	1	150	50	73.797	24.599	100	45	180	88.557	100	49.198	45	20	10	17	66.667	-17	1	0.75	1.333	0.1	0.11	0.105	9.524	3.2	1	0	0	0
2	21	2	61.5	155	25.598	1.602	2	0	11.4	0.5			0	43	28	6	7	0.326	80.563	50.293	1	97	40	60.554	24.971	57	31	33	20.601	33	20.601	25	18		22	58.763		0.8	0.5	1.6					2.5	1	0	0	0
3	33	2	54	166	19.596	1.593	1	1	10	0.4		I	1	50	34	9	9	0.36	158.207	99.315	4	123	40	77.213	25.11	83	35	57	35.782	36	22.599	32	19	40	30	67.48		0.75	0.48	1.562	0.18	0.15	0.165	4.545	3.1	1	0	0	1
4	23	2	70	160	27.344	1.732		0						42	28	9	8	0.381	109.834	63.419	1	96	35	55.431	20.209	61	34	65.74	37.959	36.33	20.977	28	20	15	26	63.542		1.07	0.73	1.466					2	1	0	0	1
5	20	2				1.76	5	0	12			I	0	46	27	7	7	0.304	99.328	56.437	1			0	0	0		44	25	28.16	16	26	18	14	24	70		1.22	0.23	5.304	0.2	0.17	0.185	6.595		0	0	0	0
6	18	2				1.43	1	1	8.4	0.63		I	1	49	33	8	8	0.327	131.204	91.751	1			0	0	0		67.21	47	51.48	36	31	19	17	24	61		1.06	0.43	2.465	0.22	0.11	0.165	6.424		0	0	0	1
7	21	1	60	165	22.039	1.659	1	1	5.5		70000	IV	1	61	50	11	7	0.23	221.96	133.819	4	215.8	131.14	130.105	79.064	84.66	44	81.34	49.04	99.6	60.049	34	24	13	22	39.231		0.88	0.69	1.275	0.07	0.07	0.07	12.571	3.8	2	0	0	2
8	24	2	64	165	23.508	1.705	1	0	6.2	0.55	1212	IV	0	54	33	9	10	0.37	193.252	113.359	4	125	42	73.323	24.637	83	40	102	59.832	62.9	36.896	28	19		23	66.4		0.3	0.8	0.375					3.2	2	0	0	1
9	28	1	55	173	18.377	1.654	1	1	9.3	0.75	400	II	1	52	38	11	9	0.346	194.156	117.368	4	147	33	88.861	19.948	114	41	67.65	40.894	61.05	36.905	35	26	13	19	77.551	-18.6	0.7	0.4	1.75	0.21	0.12	0.165	4.242	2.4	0	0	0	1
10	30	2				1.58	3	0	8.3	0.54		IV	1	45	32	8	8	0.356	113.632	71.919	1							66.36	42	71.1	45	29	20	14	18	57		0.78	0.61	1.279	0.17	0.11	0.14	5.571		0	1	0	1
11	43	1	75	167	26.892	1.84	2	0	12.5				0	46	29	8	10	0.435	137.72	74.862	2	94	34	51.096	18.482	60	37					30	22		21	63.83		0.86	0.77	1.117						0	1	0	1
12	46	2	58	163	21.83	1.621	1	0	9.8	1.71		I	1	48	22	7	7	0.292	106.876	65.951	1	106	47	65.41	29.003	59	45	46	28.386	21	12.959	30			26	55.66		0.96	0.65	1.477					2.2	0	0	0	1
13	20	2	53	167	19.004	1.587	2	0	9.6			I	1	43	29	8	8	0.372	105.326	66.356	1	62	22	39.061	13.86	40	37	46	28.98	28	17.64	26	18		28	64.516		1.24	0.57	2.175	0.22	0.12	0.17	7.294	2.3	0	0	0	1
14	35	2	65	154	27.408	1.632	1	1	8.4	0.6	138	I	1	48	28	9	8	0.333	137.075	83.976	1	77	24	47.172	14.703	53	38	32	19.604	34	20.829	31	18		26	68.831		1.01		1.6		0.1	0.1	10.1	2.3	0	0	0	0
15	40	2	92	156	37.804	1.91	2	1	12.5	0.7		I	1	47	32	12	12	0.511	212.001	111.006	3	100	37	52.361	19.374	63	43	33	17.279	21	10.996	32	21		24	63		0.7	0.7	1					2.4	0	0	0	0
16	19	2	58	168	20.55	1.656	1	0	7.2	0.4	90.2			54	38	9	10	0.37	193.252	116.668	4	93	34	56.145	20.526	59	40	47	28.374	51	30.789	30	23	16	33	63.441		0.8	0.4	2					2.5	0	0	0	1
17	18	2					1	1	6.4	0.52		I	1	47	33	10	10	0.426	164.454		3							49		33		29		16	30			1.14	0.59	1.932	0.19	0.09	0.14	8.143		0	0	0	1
18	24	1	76	175	24.816	1.914	1	1	12.3	0.4		I	1	54	31	11	10	0.37	220.59	115.258	4							37	19.332	35	18.287	31		27	24			0.74	0.44	1.682	0.15	0.11	0.13	5.692		0	0	0	1
19	24	1	68	172	22.985	1.803	1	1	8.5	0.59		I	1	49	33	12	12	0.49	226.378	125.572	3	132	40	73.221	22.188	92	39	38	21.079	23	12.758	34	23	16	29	69.697		1.49	0.75	1.987	0.2	0.13	0.165	9.03	2.6	0	0	0	1
20	27	2	68	170	23.529	1.788	1	0	9.1			I	1	48	28	9	9	0.375	147.784	82.674	1	119	50	66.572	27.971	69	40	41	22.936	27	15.104	32	22		23	57.983		1.21	0.7	1.729					2.2	1	0	0	0
21	42	2	67	155	27.888	1.661	2	0	11.6	0.7		I	0	38	27	9	8	0.421	93.37	56.204	2	51	22	30.7	13.243	29	33	26	15.651	19	11.437	28	19	10	20	56.863		1.07	0.67	1.597	0.11	0.08	0.095	11.263		0	0	0	1
22	20	1	50	165	18.365	1.535	1	0	9.9	0.7		I	1	55	34	7	7	0.255	135.495	88.271	1	148	56	96.418	36.482	92	30	59.67	38.873	48.96	31.896	31	20		25	62.162		0.8	0.5	1.6					2.6	0	0	0	0
23	18	1	45	152	19.477	1.383	1	1	3.7	0.46	2235	I	1	46	31	9	9	0.391	137.72	99.582	1	115	38	83.153	27.477	77	41	55.2	39.914	40.02	28.937	32	32		24	66.957		0.9	0.5	1.8					2.8	0	0	0	0
24	49	2	60	168	21.259	1.68	1	1	6.8	1.11	1472	I	0	53	37	10	9	0.34	187.277	111.443	4	160	64	95.212	38.085	96	48	134.4	79.978	58.8	34.99	34	20	13.8	36	60	-21.5	0.79	0.83	0.952					2.4	0	0	0	1
25	30	2	50	153	21.359	1.453	1	1	6.4	0.45		I	1	50	32	8	8	0.32	135.797	93.446	1	98	42	67.437	28.901	56	40	46	31.654	37	25.461	29	19	16	27	57.143		1.32	0.84	1.571	0.17	0.09	0.13	10.154	2.3	0	0	0	1
26	20	2	56	173	18.711	1.667	1	1	7.3	0.3	98	I	1	51	32	8	9	0.353	151.842	91.088	1	70	54	41.992	32.394	16	40	34	20.396	26	15.597	27	20		34	22.857		0.8	0.5	1.6					1.6	0	0	0	0
27	46	1	55	167	19.721	1.612	1	1	6.5	2.34	1020	I	0	54	35	10	12	0.444	234.818	145.627	3							70	43.412	42	26.047	36		15	35			1.05	0.84	1.25	0.09	0.13	0.11	9.545		1	1	0	1
28	23	1				0	1	1	10	0.4		I	1	53	35	11	9	0.34	200.396		4							42		32		30		13	28											0	0	0	1
29	18	1	65	166	23.588	1.724	1	1	13.3	0.92		I	1	48	44	9	10	0.417	158.822	92.146	1							20	11.604	12	6.962	30	21	12	24		-19.1	1	0.5	2	0.15	0.1	0.125	8	2.3	0	0	0	0
30	32	2	64	157	25.965	1.644	1	1	9.1	0.6	574	I	1	44	27	9	9	0.409	128.016	77.847	1	97	35	58.986	21.284	62	38	33	20.068	33	20.068	25	17	15	33	63.918		1.32	0.65	2.031	0.16	0.11	0.135	9.778	2.7	0	0	0	1
31	20	1	54	165	19.835	1.586	1	1	8.5	0.6		I	1	45	34	11	10	0.444	163.981	101.851	2							53.13	33	49.91	31	24	21	18	26	66	-12.9	1.06	0.62	1.71	0.14	0.28	0.21	5.048		0	1	0	1
32	21	1	56	178	17.675	1.702	4	1	8.1	0.6	51.4	I	1	57	42	9	9	0.316	197.519	116.067	4	142	62	83.443	36.433	80	37	34	19.979	33	19.392	29	21	10	22	56.338		0.91	0.54	1.685	0.15	0.12	0.135	6.741	2.7	0	0	0	1
33	21	1	51	160	19.922	1.514	1	1	6.8	0.6		I	1	53	36	11	11	0.415	227.734	150.438	4	141	69	93.143	45.58	72	47	39	25.763	27	17.836	32	22	18	23	51.064		0.74	0.7	1.057	0.09	0.07	0.08	9.25	2.4	1	0	0	1
34	19	1	54	178	17.043	1.676	3	0	10.1	0.4	20	I	1	46	31	9	9	0.391	137.72	82.188	1							25	14.919	21	12.532	32		11	21			0.76	0.65	1.169						0	0	0	0
35	20	1	59	174	19.487	1.711	1	0	3.7	1.7	154	II	1	50	32	8	8	0.32	135.797	79.344	1	119	54	69.53	31.551	65	31	73.53	42.962	21.3	12.445	31	22		27	54.622	-19	1.1	0.6	1.833					2.2	0	0	0	0
36	21	1					1	1	8.5	1.04		I	0	46	26	11	16	0.696	243.279		3					0			26		40	23	16	6	33	73		0.84	0.64	1.312	0.07	0.07	0.07	12		0	1	1	1
37	21	2	75	155	31.217	1.743	3	1	9.2	0.59		I	0	50	32	8	8	0.32	135.797	77.917	1	110	38	63.115	21.803	72	36	63	36.148			29	20		24	65.455										1	0	0	1
38	23	2	60	162	22.862	1.637	1	0	5.7	1.5		II	1	52	40	13	11	0.423	248.842	152.035	3	213.5	122.25	130.442	74.691	91.25	41	81.5	49.794	52.16	31.868	33	21	16	23	42.74		0.8	0.67	1.194	0.09	0.12	0.105	7.619	2.5	2	0	0	1
39	23	2	60	150	26.667	1.548	1	1	8.8	0.5		I	1	55	38	9	9	0.327	185.838	120.057	4	140	66	90.444	42.638	74	38	53.9	34.821	55.44	35.816	33	24	15	27	52.857		0.82	0.45	1.822	0.18	0.09	0.135	6.074	2	1	0	0	1
40	25	2				1.48	1	1	8	0.68		I	0	57	32	7	8	0.281	157.062	106.123	4							69.56	47	47.36	32	28	21	15	30	62	-20.3	1.03	0.6	1.717	0.17	0.09	0.09	11.444	2.21	2	0	0	0
41	24	1	68	172	22.985	1.803	1	1	8.5	0.59		I	1	49	33	12	12	0.49	226.378	125.572	3	132	40	73.221	22.188	92	39	68.4	37.942	41.4	22.965	34	23	16	29	69.697		1.49	0.75	1.987	0.2	0.13	0.165	9.03	2.6	0	0	0	1
42	27	1	55	169	19.257	1.626	1	1	8	0.7		I	1	48	30	12	12	0.5	219.13	134.73	3	106	34	65.173	20.905	72	39	98.82	60.758	48.6	29.881	33	21	17	30	67.925		0.97	0.55	1.764	0.16	0.12	0.14	6.929	2.4	0	0	0	1
43	28	2	65	160	25.391	1.678	1	0	8.7	0.5	1290	I	1	43	30	10	11	0.512	152.554	90.904	2	111	45	66.143	26.815	66	41	65.44	38.994	73.83	43.994	30	21	16	26	59.459		0.7	0.49	1.429	0.16	0.05	0.105	6.667	3.6	1	0	0	1
44	31	2	57	166	20.685	1.63	3	0	3.4	1.6		I	0	55	34	12	12	0.436	272.384	167.106	3	156	62	95.705	38.036	94	46	101.06	61.999	37.49	23	26	21		23	60.256		0.67	0.59	1.136					2.47	0	0	0	1
45	43	2	47	160	18.359	1.462	1	1	5.5	5.11	35000	II	0	53	42	12	12	0.453	256.57	175.473	3	120	56	82.07	38.3	64	50	102.34	69.992	62.86	42.991	32	21	11	17	53.333		0.86	0.67	1.284	0.13	0.08	0.105	8.19	4	0	1	0	1
46	42	2				1.92	1	1	8.7	0.65		I	0	49	32	11	10	0.408	188.092	97.965	4							107.52	56	78.72	41	32	21	15	30	64		1.04	0.6	1.733		0.11	0.11	9.455		0	0	0	1
47	58	2	56	150	24.889	1.503	2	0	11	0.7		I	0	38	25	9	9	0.474	101.059	67.23	2	97	32	64.53	21.288	65	36	60.12	39.995	34.57	22.998	28	21	12	26	67.01		0.93	0.87	1.069	0.14	0.11	0.125	7.44	2.2	0	0	0	1
48	46	2	80	160	31.25	1.833	4	1	10.5	0.6	491	I	1	40	25	12	8	0.4	127.064	69.32	1								38		29	34	23	18	34	59		0.5	0.62	0.806		0.07	0.07	7.143		0	1	0	1
49	43	1	50	158	20.029	1.487	1	1	9.2	0.27		I	0	53	32	9	8	0.302	162.11	108.982	1	102	37	68.572	24.874	65	39	59.49	39.993	50.56	33.99	35	23	10	20	63.725	-22.4	0.82	0.99	0.828	0.09	0.07	0.08	10.25		1	1	0	1
50	30	2	53	163	19.948	1.56	1	1	7.5	0.58		II	1	53	35	9	9	0.34	174.516	111.896	4	122	85	78.224	54.5	37	45	73	46.806			28	20		26	30.328										0	1	0	1
51	27	2	50	152	21.641	1.446	1	1	9.8	0.32		I	1	43	28	8	7	0.326	96.783	66.917	1	84	31	58.078	21.434	53	39	50	34.57			31	18		23	63.095										0	0	0	0
52	27	1	67	165	24.61	1.738	1	0	8.5	4.66		I	1	50	30	11	12	0.48	220.262	126.711	3	99	33	56.952	18.984	66	38	60.55	34.833	50.17	28.862	32	21		21	66.667		0.7	0.47	1.489					2.39	0	0	0	1
53	26	1	60	165	22.039	1.659	1	1	7	0.81		I	0	53	33	7	9	0.34	150.054	90.467	1	59	37	35.571	22.307	22	37	56.37	33.985	53.056	31.987	27	21		19	37.288		1.02	0.6	1.7					2.84	1	0	0	0
54	24	1				1.79	1	1	6.5	0.86		I	1	54	39	12	12	0.444	264.417	147.719	3							75.18	42	57.28	32	33	21	15	24	57		1.07	0.49	2.184		0.14	0.14	7.643		0	0	0	1
55	21	2	62	168	21.967	1.704	1	1	11.3	0.7			0	31	18	11	10	0.645	92.8	54.458	2								41		21	31	17			70		0.56	0.63	0.889							0	0	1
56	20	1	50	164	18.59	1.528	1	1	11.7	0.6	20	I	1	44	27	8	8	0.364	109.439	71.611	1	95	36	62.163	23.557	59	32		36		19.5	32	21		23	62.105		1.13	0.66	1.712	0.18	0.12	0.15	7.533	2.6	0	0	0	1
57	19	2	50				1	1	11.2	0.6		I	1	44	24	10	9	0.409	137.766		4								23		16	29		15	23	65		1.25	0.62	2.016	0.22	0.13	0.175	7.143		0	1	0	1
[truncated: 9 more columns]

## Sheet: Code legends
Code	Meaning
SEX
1	Male
2	Female
GENOTYPE
1	SS (homozygous HbS)
2	SC (compound heterozygous HbS/HbC)
3	Sβ⁺ (sickle β-thalassaemia, positive)
4	Sβ⁰ (sickle β-thalassaemia, zero)
5	Other
VOC_30D — Vaso-occlusive crisis within 30 days
0	No
1	Yes
NYHA functional class
I	No limitation of physical activity
II	Slight limitation
III	Marked limitation
IV	Symptoms at rest
HU — Hydroxyurea use
0	No
1	Yes
9	Unknown
LV_GEOM — Left ventricular geometry
1	Normal
2	Concentric remodelling
3	Concentric hypertrophy
4	Eccentric hypertrophy
DD_GRADE — Diastolic dysfunction grade
0	Normal
1	Grade I (impaired relaxation)
2	Grade II (pseudonormal)
3	Grade III (restrictive)
Valvular severity (AR, AS, MR, MS, TR)
0	None / trivial
1	Mild
2	Moderate
3	Severe
